# Supplementary material for: Construction and characterization of a genomic BAC library for the Mus m. musculus mouse subspecies (PWD/Ph inbred strain)
Source: BMC Genomics. 2005 Nov 16;6:161. doi: 10.1186/1471-2164-6-161 (PMC1299325; doi:10.1186/1471-2164-6-161)
Supplement: Additional file 1 — BAC end sequences mapped on C57BL/6 mouse genome. [file 1471-2164-6-161-S1.xls]

## Sheet: BES mapping
Additional file 1: BAC end sequences (BESs) mapped on C57BL/6 mouse genome.
a) BES pairs with unique positions in the genome
BES pairs	chromosome	strand	start position	end position	insert size (bp)
001-1A_T7	chr2	+	114458029	114458998	16789
001-1A_SP6	chr2	-	114474592	114474817
016-3A_SP6	chr19	-	49663546	49663715	133041
016-3A_T7	chr19	+	49530675	49530901
032-11C_SP6	chr9	-	5307663	5307872	111534
032-11C_T7	chr9	+	5196339	5196861
048-7A_SP6	chr9	+	32904919	32905421	108068
048-7A_T7	chr9	-	33012575	33012986
072-10A_SP6	chr6	-	93249869	93250399	125279
072-10A_T7	chr6	+	93125121	93125326
120-4B_SP6	chr15	-	40526985	40527497	131037
120-4B_T7	chr15	+	40396461	40396493
128-5_SP6	chr7	+	59269790	59270000	111757
128-5B_T7	chr7	-	59381337	59381546
144-7B_SP6	chr19	-	3257612	3257787	125159
144-7B_T7	chr19	+	3132629	3132986
160-9B_SP6	chr14	+	79957422	79957995	118729
160-9B_T7	chr14	-	80075786	80076150
245-11P_SP6	chr17	+	12000500	12000962	186822
245-11P_T7	chr17	-	12186842	12187321
245-9D_SP6	chr4	+	92886305	92886528	138004
245-9D_T7	chr4	-	93023688	93024308
255-3L_SP6	chrX	-	94890859	94891345	134724
255-3L_T7	chrX	+	94756622	94757143
257-22B_SP6	chrX	+	130761904	130762049	124211
257-22B_T7	chrX	-	130885586	130886114
266-2E_SP6	chr12	+	35090782	35091223	109399
266-2E_T7	chr12	-	35199619	35200180
269-9H_SP6	chrX	+	94817775	94818021	150314
269-9H_T7	chrX	-	94967482	94968088
271-12L_SP6	chrX	+	94854496	94854839	131966
271-12L_T7	chrX	-	94985811	94986461
272-12L_SP6	chr3	+	147530230	147530623	134161
272-12L_T7	chr3	-	147663827	147664390
275-12L_SP6	chr10	-	26997857	26998175	114038
275-12L_T7	chr10	+	26884138	26884774
275-24H_SP6	chr14	+	40674048	40674533	159854
275-24H_T7	chr14	-	40833328	40833901
279-5I_SP6	chr17	+	12057702	12058065	125000
279-5I_T7	chr17	-	12182179	12182701
282-5D_SP6	chr17	-	12172619	12172970	144525
282-5D_T7	chr17	+	12028446	12028807
293-21P_SP6	chrX	-	44270572	44271061	184994
293-21P_T7	chrX	+	44086068	44086651
297-2I_SP6	chr17	-	14439105	14439480	147925
297-2I_T7	chr17	+	14291556	14292032
301-19K_SP6	chr8	+	35545676	35546221	130729
301-19K_T7	chr8	-	35675856	35676404
304-9O_SP6	chrX	+	43514389	43514994	128253
304-9O_T7	chrX	-	43642044	43642641
317-22A_SP6	chr19	+	50281939	50282430	105256
317-22A_T7	chr19	-	50386642	50387194
320-4J_SP6	chr13	+	101596209	101596723	107853
320-4J_T7	chr13	-	101703433	101704061
322-4J_SP6	chrX	+	130761839	130762372	117691
322-4J_T7	chrX	-	130878933	130879529
327-5I_SP6	chr7	-	130719661	130720069	132317
327-5I_T7	chr7	+	130587753	130588368
total lengths of inserts of 29 unique pairs BES (bp):					3689429
average insert length of a clone (bp):					127222
b) BES pairs located on distinct chromosomes
BES	chromosome	strand	start position	end position
307-9O_SP6	chr5	-	134432514	134433030
307-9O_T7	chr15	+	78792690	78792809
c) BES without corresponding pair sequence
BES	chromosome	strand	start position	end position
008-2A_SP6	chr1	+	14956384	14956470
088-12A_SP6	chrX	-	141997504	141997948
096-1B_T7	chr4	+	29734830	29735232
136-6B_SP6	chr13	+	17084203	17084861
152-7B_T7	chr2	-	180150561	180150943
182-12B_SP6	chr17	-	15428227	15428613
192-6C_T7	chr17	-	33999368	33999883
200-9C_T7	chr6	+	99758420	99758598
262-11G_T7	chr12	-	35192049	35192443
293-21P-B_SP6	chr17	-	38817382	38817789
300-19K_T7	chr1	+	31429439	31430003
316-22B_T7	chr7	-	82268557	82269022
319-20E_T7	chr6	+	143502805	143503360
