# Supplementary material for: Construction and characterization of a genomic BAC library for the Mus m. musculus mouse subspecies (PWD/Ph inbred strain)
Source: BMC Genomics. 2005 Nov 16;6:161. doi: 10.1186/1471-2164-6-161 (PMC1299325; doi:10.1186/1471-2164-6-161)
Supplement: Additional file 2 — Summary of polymorphisms detected in 73 BAC end sequences. [file 1471-2164-6-161-S2.xls]

## Sheet: addfile2
Additional file 2: Summary of polymorphisms detected in 73 BAC end sequences (BES).
BES	BES	position (chrom, start-end, strand)	BES	chrom	BES	chrom	matches	1 bp	1 bp	1 bp	>= 2 bp	inserted	>= 2 bp	deleted	>= 2 bp	other
	length		overlap	overlap	N count	N count		substitutions	insertions	deletions	insertions	blocks (bp)	deletions	blocks (bp)	others	blocks (bp)
001-1A_T7	550	chr2:114,458,029-114,458,998 (+)	549	551	5	0	537	6	0	1	0	-	0	-	1	2;
001-1A_SP6	227	chr2:114,474,592-114,474,817 (-)	227	226	1	0	225	1	0	0	0	-	0	-	0	-
008-2A_SP6	87	chr1:14,956,384-14,956,470 (+)	87	87	0	0	87	0	0	0	0	-	0	-	0	-
016-3A_SP6	184	chr19:49,663,546-49,663,715 (-)	171	170	0	0	167	3	1	0	0	-	0	-	0	-
016-3A_T7	227	chr19:49,530,675-49,530,901 (+)	227	227	0	0	225	2	0	0	0	-	0	-	0	-
032-11C_SP6	212	chr9:5,307,663-5,307,872 (-)	210	210	0	0	208	2	0	0	0	-	0	-	0	-
032-11C_T7	527	chr9:5,196,339-5,196,861 (+)	527	523	0	0	513	10	0	0	1	4;	0	-	0	-
048-7A_SP6	504	chr9:32,904,919-32,905,421 (+)	504	503	0	0	493	10	1	0	0	-	0	-	0	-
048-7A_T7	413	chr9:33,012,575-33,012,986 (-)	412	412	2	0	409	1	0	0	0	-	0	-	0	-
072-10A_SP6	533	chr6:93,249,869-93,250,399 (-)	533	531	0	0	523	8	0	0	1	2;	0	-	0	-
072-10A_T7	207	chr6:93,125,121-93,125,326 (+)	207	206	0	0	206	0	1	0	0	-	0	-	0	-
088-12A_SP6	460	chrX:141,997,504-141,997,948 (-)	460	445	0	0	445	0	3	0	1	12;	0	-	0	-
096-1B_T7	415	chr4:29,734,830-29,735,232 (+)	415	403	1	0	393	4	3	1	1	10;	0	-	2	2;2;
120-4B_SP6	513	chr15:40,526,985-40,527,497 (-)	513	513	0	0	511	2	0	0	0	-	0	-	0	-
120-4B_T7	36	chr15:40,396,461-40,396,493 (+)	33	33	0	0	33	0	0	0	0	-	0	-	0	-
128-5_SP6	211	chr7:59,269,790-59,270,000 (+)	211	211	1	0	210	0	0	0	0	-	0	-	0	-
128-5B_T7	189	chr7:59,381,337-59,381,546 (-)	186	190	1	0	171	11	1	0	0	-	2	3;2;	1	2;
136-6B_SP6	647	chr13:17,084,203-17,084,861 (+)	647	659	0	0	645	2	0	9	0	-	1	3;	0	-
144-7B_SP6	186	chr19:3,257,612-3,257,787 (-)	176	176	0	0	175	1	0	0	0	-	0	-	0	-
144-7B_T7	359	chr19:3,132,629-3,132,986 (+)	359	358	4	0	352	0	0	0	0	-	0	-	1	3;
152-7B_T7	392	chr2:180,150,561-180,150,943 (-)	392	391	1	0	380	7	0	0	0	-	0	-	1	4;
160-9B_SP6	573	chr14:79,957,422-79,957,995 (+)	573	574	1	0	570	2	0	1	0	-	0	-	0	-
160-9B_T7	501	chr14:80,075,786-80,076,150 (-)	365	365	0	0	361	2	0	0	0	-	0	-	1	2;
182-12B_SP6	387	chr17:15,428,227-15,428,613 (-)	387	387	0	0	386	1	0	0	0	-	0	-	0	-
192-6C_T7	515	chr17:33,999,368-33,999,883 (-)	515	516	0	0	504	9	0	1	0	-	0	-	1	2;
200-9C_T7	180	chr6:99,758,420-99,758,598 (+)	180	179	2	0	176	2	0	0	0	-	0	-	0	-
245-11P_SP6	465	chr17:12,000,500-12,000,962 (+)	465	463	0	0	461	2	2	0	0	-	0	-	0	-
245-11P_T7	480	chr17:12,186,842-12,187,321 (-)	480	480	0	0	468	12	0	0	0	-	0	-	0	-
245-9D_SP6	223	chr4:92,886,305-92,886,528 (+)	223	224	4	0	214	3	2	0	0	-	1	3;	0	-
245-9D_T7	621	chr4:93,023,688-93,024,308 (-)	621	621	0	0	616	5	0	0	0	-	0	-	0	-
255-3L_SP6	475	chrX:94,890,859-94,891,345 (-)	475	487	0	0	467	7	1	0	0	-	1	13;	0	-
255-3L_T7	524	chrX:94,756,622-94,757,143 (+)	524	522	2	0	520	1	1	0	0	-	0	-	0	-
257-22B_SP6	213	chrX:130,761,904-130,762,049 (+)	174	171	12	0	145	11	5	1	0	-	0	-	1	2;
257-22B_T7	539	chrX:130,885,586-130,886,114 (-)	539	529	0	0	523	3	0	0	1	10;	0	-	1	3;
262-11G_T7	397	chr12:35,192,049-35,192,443 (-)	397	395	0	0	392	3	2	0	0	-	0	-	0	-
266-2E_SP6	442	chr12:35,090,782-35,091,223 (+)	442	442	0	0	438	4	0	0	0	-	0	-	0	-
266-2E_T7	561	chr12:35,199,619-35,200,180 (-)	561	562	0	0	553	8	0	1	0	-	0	-	0	-
269-9H_SP6	375	chrX:94,817,775-94,818,021 (+)	247	247	0	0	244	3	0	0	0	-	0	-	0	-
269-9H_T7	613	chrX:94,967,482-94,968,088 (-)	613	607	0	0	602	5	0	0	1	6;	0	-	0	-
271-12L_SP6	344	chrX:94,854,496-94,854,839 (+)	344	344	0	0	343	1	0	0	0	-	0	-	0	-
271-12L_T7	617	chrX:94,985,811-94,986,461 (-)	616	651	0	0	610	6	0	1	0	-	1	34;	0	-
272-12L_SP6	394	chr3:147,530,230-147,530,623 (+)	394	394	0	0	393	1	0	0	0	-	0	-	0	-
272-12L_T7	565	chr3:147,663,827-147,664,390 (-)	565	564	1	0	556	6	0	1	1	2;	0	-	0	-
275-12L_SP6	320	chr10:26,997,857-26,998,175 (-)	320	319	0	0	316	3	1	0	0	-	0	-	0	-
275-12L_T7	634	chr10:26,884,138-26,884,774 (+)	634	637	0	0	625	4	1	1	0	-	1	3;	2	2;2;
275-24H_SP6	623	chr14:40,674,048-40,674,533 (+)	515	510	0	0	498	4	0	0	2	3;2;	0	-	4	2;2;2;2;
275-24H_T7	616	chr14:40,833,328-40,833,901 (-)	616	574	0	0	573	1	0	0	1	42;	0	-	0	-
279-5I_SP6	365	chr17:12,057,702-12,058,065 (+)	365	364	0	0	363	1	1	0	0	-	0	-	0	-
279-5I_T7	523	chr17:12,182,179-12,182,701 (-)	523	523	0	0	522	1	0	0	0	-	0	-	0	-
282-5D_SP6	352	chr17:12,172,619-12,172,970 (-)	352	352	0	0	352	0	0	0	0	-	0	-	0	-
282-5D_T7	349	chr17:12,028,446-12,028,807 (+)	349	362	0	0	348	1	0	0	0	-	1	13;	0	-
293-21P_SP6	491	chrX:44,270,572-44,271,061 (-)	491	490	2	0	489	0	0	0	0	-	0	-	0	-
293-21P_T7	586	chrX:44,086,068-44,086,651 (+)	586	584	0	0	582	2	0	0	1	2;	0	-	0	-
293-21P-B_SP6	408	chr17:38,817,382-38,817,789 (-)	408	408	0	0	408	0	0	0	0	-	0	-	0	-
297-2I_SP6	376	chr17:14,439,105-14,439,480 (-)	376	376	0	0	374	2	0	0	0	-	0	-	0	-
297-2I_T7	513	chr17:14,291,556-14,292,032 (+)	513	477	0	0	475	2	0	0	1	36;	0	-	0	-
300-19K_T7	562	chr1:31,429,439-31,430,003 (+)	562	565	0	0	559	3	0	0	0	-	1	3;	0	-
301-19K_SP6	545	chr8:35,545,676-35,546,221 (+)	545	546	0	0	545	0	0	1	0	-	0	-	0	-
301-19K_T7	599	chr8:35,675,856-35,676,404 (-)	574	574	0	0	565	5	0	0	0	-	0	-	2	2;2;
304-9O_SP6	609	chrX:43,514,389-43,514,994 (+)	608	606	0	0	599	7	2	0	0	-	0	-	0	-
304-9O_T7	599	chrX:43,642,044-43,642,641 (-)	599	598	0	0	588	7	1	0	0	-	0	-	1	3;
307-9O_SP6	517	chr5:134,432,514-134,433,030 (-)	517	517	0	0	515	2	0	0	0	-	0	-	0	-
307-9O_T7	120	chr15:78,792,690-78,792,809 (+)	120	120	0	0	119	1	0	0	0	-	0	-	0	-
316-22B_T7	481	chr7:82,268,557-82,269,022 (-)	480	466	0	0	445	12	3	0	0	-	0	-	3	17;6;2;
317-22A_SP6	510	chr19:50,281,939-50,282,430 (+)	509	505	1	0	487	16	0	0	1	3;	0	-	1	2;
317-22A_T7	553	chr19:50,386,642-50,387,194 (-)	553	553	2	0	543	8	0	0	0	-	0	-	0	-
319-20E_T7	556	chr6:143,502,805-143,503,360 (+)	556	556	1	0	538	17	0	0	0	-	0	-	0	-
320-4J_SP6	516	chr13:101,596,209-101,596,723 (+)	516	515	0	0	510	5	1	0	0	-	0	-	0	-
320-4J_T7	665	chr13:101,703,433-101,704,061 (-)	636	629	0	0	618	10	2	1	1	6;	0	-	0	-
322-4J_SP6	528	chrX:130,761,839-130,762,372 (+)	525	534	0	0	511	9	0	2	0	-	1	7;	2	3;2;
322-4J_T7	602	chrX:130,878,933-130,879,529 (-)	602	585	0	0	578	0	0	3	0	-	0	-	2	21;3;
327-5I_SP6	409	chr7:130,719,661-130,720,069 (-)	409	409	0	0	405	4	0	0	0	-	0	-	0	-
327-5I_T7	616	chr7:130,587,753-130,588,368 (+)	616	616	0	0	609	3	0	0	0	-	0	-	2	2;2;
Total	32226				44	0		297	35	25	14		10		29
Total minus N	32182	Frequency of polymorphism (%)						0.922876	0.108756	0.0776832	0.0435026		0.0310733		0.0901125
